# Supplementary material for: Evaluation of a Thermophilic, Psychrostable, and Heavy Metal-Resistant Red Sea Brine Pool Esterase
Source: Mar Drugs. 2022 Apr 19;20(5):274. doi: 10.3390/md20050274 (PMC9144027; doi:10.3390/md20050274)
Supplement: Supplementary file 1 [file marinedrugs-20-00274-s001.zip]

Archive with 1 entries (1 files):
- marinedrugs-1649389-supplementary.pdf
